# Supplementary material for: Operational Variables on the Processing of Porous Titanium Bodies by Gelation of Slurries with an Expansive Porogen
Source: Materials (Basel). 2021 Aug 22;14(16):4744. doi: 10.3390/ma14164744 (PMC8399247; doi:10.3390/ma14164744)
Supplement: Supplementary file 1 [file materials-14-04744-s001.zip]

Archive with 1 entries (1 files):
- materials-1284352-supplementary.pdf
